# Supplementary material for: In vitro screening of 65 mycotoxins for insecticidal potential
Source: PLoS One. 2021 Mar 18;16(3):e0248772. doi: 10.1371/journal.pone.0248772 (PMC7971479; doi:10.1371/journal.pone.0248772)
Supplement: S1 Table — (XLSX) [file pone.0248772.s001.xlsx]

## Sheet: Data
	Proliferation of THP-1 cells after treatment with various concentrations of four randomly-selected mycotoxins
		Mycotoxin concentration (ng/ml)
		1000	500	400	200	100	1
	alternariol	69.8	89.6	98.6	98.5	102.5	105.3
		65.3	85.4	95.7	102.3	105.4	109.5
		60.2	83.4	97.9	104.6	100	98.5
	mean	65.1	86.1333	97.4	101.8	102.633	104.433
	SD	3.92173	2.58371	1.23558	2.51529	2.20656	4.53235
	deoxynivalenol	61.5	79.5	97.5	100	98.4	95.6
		67.8	83.2	100	102.4	102.5	98.7
		63.2	84.1	98.6	98.4	105.3	101.2
	mean	64.1667	82.2667	98.7	100.267	102.067	98.5
	SD	2.66124	1.99053	1.02307	1.64384	2.83353	2.29056
	aflatoxin G2	56.9	79.6	97.4	99.4	100.6	98.5
		52.3	75.2	95.6	100	102.4	105.6
		51.8	74.1	91.2	102.1	99.4	100.8
	mean	53.6667	76.3	94.7333	100.5	100.8	101.633
	SD	2.29541	2.37627	2.60427	1.15758	1.23288	2.95785
	HC toxin	69.8	98.4	92.5	99.6	98.5	99.8
		62.5	94.1	90.1	105.2	99.6	102.2
		65.1	86.3	94.2	101.4	105.3	104.1
	mean	65.8	92.9333	92.2667	102.067	101.133	102.033
	SD	3.02104	5.00822	1.68193	2.33429	2.98031	1.75942
	C2 control (ethanol)	105.3
		109.5
		98.5
		94.1
		105.4
		110.3
		112.4
		96.3
		103.4
		100.5
		114.5
		94.5
		90.5
		106.8
		108.6
		114.3
		105.6
		94.1
		92.4
		100.5
	mean	102.875
	SD	7.3628
	Skewness	-0.0614014
	Kurtosis	-1.22075
	K-S test	0.1259

## Sheet: Dunnett test
	THP-1 proliferation
	Probabilities for post-hoc tests Error: MS intergroup = 23.667, df=67.00
C2 control (ethanol)
alternariol 1000 ng/ml	8.69921e-06
alternariol 500 ng/ml	2.09218e-05
alternariol 400 ng/ml	0.786641
alternariol 200 ng/ml	1
alternariol 100 ng/ml	1
alternariol 1 ng/ml	1
deoxynivalenol 1000 ng/ml	8.69921e-06
deoxynivalenol 500 ng/ml	8.76867e-06
deoxynivalenol 400 ng/ml	0.976296
deoxynivalenol 200 ng/ml	0.999989
deoxynivalenol 100 ng/ml	1
deoxynivalenol 1 ng/ml	0.962344
aflatoxin G2 1000 ng/ml	8.69921e-06
aflatoxin G2 500 ng/ml	8.69923e-06
aflatoxin G2 400 ng/ml	0.173838
aflatoxin G2 200 ng/ml	0.999998
aflatoxin G2 100 ng/ml	1
aflatoxin G2 1 ng/ml	1
HC toxin 1000 ng/ml	8.69921e-06
HC toxin 500 ng/ml	0.0349675
HC toxin 400 ng/ml	0.0179061
HC toxin 200 ng/ml	1
HC toxin 100 ng/ml	1
HC toxin 1 ng/ml	1
