# Supplementary material for: In vitro screening of 65 mycotoxins for insecticidal potential
Source: PLoS One. 2021 Mar 18;16(3):e0248772. doi: 10.1371/journal.pone.0248772 (PMC7971479; doi:10.1371/journal.pone.0248772)
Supplement: S2 Table — (XLSX) [file pone.0248772.s002.xlsx]

## Sheet: Data
Mortality of THP-1 cells after treatment with various concentrations of two randomly-selected mycotoxins
	Mycotoxin concentration [ng/ml]
	1000	500	400	200	100	1
Aflatoxin M1	15	13	8	4	5	8			C1 control	8
	12	12	11	8	4	5				10
	17	15	9	7	9	4				12
mean	14.6667	13.3333	9.33333	6.33333	6	5.66667				10
SD	2.0548	1.24722	1.24722	1.69967	2.16025	1.69967				1.63299
T2 Toxin	28	21	23	15	10	7			C2 control (ethanol)	13
	24	25	24	10	11	2				10
	22	20	21	12	14	4				7
mean	24.6667	22	22.6667	12.3333	11.6667	4.33333				10
SD	2.49444	2.16025	1.24722	2.0548	1.69967	2.0548				2.44949

## Sheet: Dunnett test
	THP-1 morality		THP-1 morality
Treatments:	Probabilities for post-hoc tests Error: MS intergroup = 5.1026, df=26.00	Treatments:	Probabilities for post-hoc tests Error: MS intergroup = 5.4872, df=26.00
Control 1		Control 2 (ethanol)
Aflatoxin M1 1000 ng/ml	0.127522	Aflatoxin M1 1000 ng/ml	0.15201
Aflatoxin M1 500 ng/ml	0.443345	Aflatoxin M1 500 ng/ml	0.485175
Aflatoxin M1 400 ng/ml	0.999997	Aflatoxin M1 400 ng/ml	0.999998
Aflatoxin M1 200 ng/ml	0.337267	Aflatoxin M1 200 ng/ml	0.376796
Aflatoxin M1 100 ng/ml	0.249618	Aflatoxin M1 100 ng/ml	0.28484
Aflatoxin M1 1 ng/ml	0.180339	Aflatoxin M1 1 ng/ml	0.210286
T2 Toxin 1000 ng/ml	6.69214e-06	T2 Toxin 1000 ng/ml	6.89684e-06
T2 Toxin 500 ng/ml	1.38421e-05	T2 Toxin 500 ng/ml	1.96826e-05
T2 Toxin 400 ng/ml	9.44623e-06	T2 Toxin 400 ng/ml	1.19379e-05
T2 Toxin 200 ng/ml	0.813566	T2 Toxin 200 ng/ml	0.840573
T2 Toxin 100 ng/ml	0.969165	T2 Toxin 100 ng/ml	0.975771
T2 Toxin 1 ng/ml	0.0405415	T2 Toxin 1 ng/ml	0.0516882
