# Supplementary material for: In vitro screening of 65 mycotoxins for insecticidal potential
Source: PLoS One. 2021 Mar 18;16(3):e0248772. doi: 10.1371/journal.pone.0248772 (PMC7971479; doi:10.1371/journal.pone.0248772)
Supplement: S3 Table — (XLSX) [file pone.0248772.s003.xlsx]

## Sheet: Data
Proliferation of Caco-2 cells
Mycotoxin (1 ng/ml)	Proliferating Caco-2 (%)	mean	SD		Caco-2	Proliferating (%)	mean	SD	Skewness	Kurtosis	K-S test	Chi-square test
patulin	45.8				C2 control (ethanol)	106.3	101.54	6.31541	-0.26804	-0.335029	0.12432	12.4539
	52.3					102.8						df=13
	36.1	44.7333	6.65649			98.5						p=0,49082
mycophenolic acid	65.8					87.4
	52.3					105.6
	67.5	61.8667	6.80016			100.2
T2 toxin	85.4					96.5
	76.3					96.1
	91.2	84.3	6.13243			105.8
gliotoxin	43.6					100.2
	38.5					106.8
	41.2	41.1	2.08327			112.3
α-zearalanol	45.9					110.5
	41.2					96.5
	58.6	48.5667	7.34953			93.4
ochratoxin A	58.2					102.5
	68.9					110.2
	62.3	63.1333	4.40782			105.4
ochratoxin B	73.6					100.2
	65.2					93.6
	84.9	74.5667	8.07149
citrinin	56.3
	45.8
	43.2	48.4333	5.66294
tenuazonic acid	68.5
	72.6
	71.2	70.7667	1.70163
cytochalasin B	35.2
	45.2
	36.2	38.8667	4.49691
neosolaniol	63.2
	54.2
	62.5	59.9667	4.08765
zearalenone	39.8
	35.2
	45.2	40.0667	4.08684
fumagillin	54.7
	62.1
	48.5	55.1	5.55938
cytochalasin E	36.9
	45.2
	42.8	41.6333	3.48744
T2 tetraol	35.6
	31.5
	39.2	35.4333	3.14572
moniliformin	87.3
	92.1
	79.5	86.3	5.1923
cyclosporin B	94.1
	82
	105.6	93.9	9.6357
alternariol	91.3
	100.5
	98.5	96.7667	3.95081
alternariol-9-methyl ether	54.2
	59.7
	63.5	59.1333	3.81779
deoxynivalenol	72.5
	69.8
	58.1	66.8	6.2498
T2 triol	83.5
	65.3
	101.9	83.5667	14.942
cyclosporin C	56.3
	61.2
	58.2	58.5667	2.01715
diacetoxyscirpenol	102.3
	112.5
	85.4	100.067	11.1757
3-acetyldeoxynivalenol	65.8
	69.5
	57.1	64.1333	5.19765
aflatoxin B1	45.3
	48.2
	49.3	47.6	1.68721
aflatoxin B2	87.5
	75.8
	82.3	81.8667	4.78632
aflatoxin G1	65.3
	58.2
	69.7	64.4	4.73779
aflatoxin G2	51.2
	48.9
	45.2	48.4333	2.47162
aflatoxin M1	75.6
	84.1
	69.2	76.3	6.103
α-amanitin	42.3
	48.5
	51.2	47.3333	3.72589
β-amanitin	63.2
	62.2
	58.6	61.3333	1.9754
γ-amanitin	89.8
	91.2
	81.2	87.4	4.42116
roquefortine C	56.3
	52.1
	59.4	55.9333	2.99147
phomopsin A	62.7
	71.5
	68.5	67.5667	3.6527
verruculogen	142.3
	154
	124.2	140.167	12.259
cytochalasin A	92.8
	89.6
	84.1	88.8333	3.59289
cytochalasin C	75.6
	68.3
	62.5	68.8	5.35973
strobilurin B	59.6
	72.3
	41.5	57.8	12.6383
antibiotic PF 1053 V	45.8
	52.6
	54.2	50.8667	3.64173
cyclosporin D	73.2
	58.2
	86.2	72.5333	11.4407
cyclosporin H	45.6
	42.3
	57.2	48.3667	6.38975
beauvericin	52.3
	45.8
	52.8	50.3	3.18852
fumigaclavine A	78.3
	76.9
	69.2	74.8	4.00083
moniliformin sodium salt	89.6
	78.5
	91.2	86.4333	5.64762
stachybotrylactam	35.8
	45.2
	31.2	37.4	5.82638
HT-2-toxin	56.5
	59.2
	48.6	54.7667	4.49765
aflatoxin M2	102.5
	112.3
	98.5	104.433	5.79732
sterigmatocystin	65.8
	62.5
	59.6	62.6333	2.53289
territrem B	75.6
	71.3
	80.2	75.7	3.6341
citreoviridin	65.8
	60.2
	56.3	60.7667	3.899
cyclosporin A	87.9
	80.2
	75.3	81.1333	5.18609
cyclopiazonic acid	56.9
	51.2
	50.7	52.9333	2.81227
brefeldin A	68.3
	60.2
	61.5	63.3333	3.55184
HC toxin	41.2
	54.2
	46.9	47.4333	5.32061
apicidin	64.3
	45.2
	56.8	55.4333	7.8572
chaetocin	52.3
	59.6
	63.5	58.4667	4.64208
paxilline	69.8
	78.5
	71.2	73.1667	3.8143
penitrem A	39.8
	42.6
	45.6	42.6667	2.36831
fumonisin B2	58.9
	53.6
	64.1	58.8667	4.28667
fumonisin B1	59.8
	45.9
	41.2	48.9667	7.89698
wortmannin	36.5
	39.5
	41.2	39.0667	1.94308
cytochalasin D	78.9
	76.5
	68.7	74.7	4.35431
skyrin, talaromyces sp.	54
	59.4
	63.3	58.9	3.81314
aflatoxicol	40.2
	48.3
	35.4	41.3	5.32353
fusarenon X	68.5
	60.2
	72.5	67.0667	5.12272
Proliferation of Sf-9 cells
Mycotoxin (1 ng/ml)	proliferating Sf-9 (%)	mean	SD		Sf-9	Proliferating (%)	mean	SD	Skewness	Kurtosis	K-S test	Chi-square test
patulin	19.6				C2 control (ethanol)	98.6	100.395	5.85137	0.25529	0.118199	0.09706	7.80676
	18.5					102.1						df=12
	12.1	16.7333	3.3069			100.5						p=0,8004
mycophenolic acid	35.6					103.8
	38.9					106.5
	42.3	38.9333	2.73537			96.3
T2 toxin	56.8					100.2
	62.1					94.5
	52.3	57.0667	4.00527			91.2
gliotoxin	23.6					100.1
	25.8					94.5
	21.6	23.6667	1.71529			103.5
α-zearalanol	89.6					110.2
	84.1					97
	87.3	87	2.25536			89.4
ochratoxin A	23.6					104.5
	21.5					113.5
	20.1	21.7333	1.43836			104.5
ochratoxin B	36.9					96.5
	34					100.5
	31	33.9667	2.40878
citrinin	69.8
	74.5
	71.2	71.8333	1.97034
tenuazonic acid	54.8
	53.6
	50.3	52.9	1.90263
cytochalasin B	50.9
	59.1
	56.3	55.4333	3.40327
neosolaniol	36.8
	34.8
	30.2	33.9333	2.76325
zearalenone	87.9
	91.2
	94.5	91.2	2.69444
fumagillin	87.4
	85.6
	82.3	85.1	2.11187
cytochalasin E	23.5
	28.6
	20.3	24.1333	3.41793
T2 tetraol	19.6
	15.7
	14.6	16.6333	2.14528
moniliformin	65.8
	54.1
	59.6	59.8333	4.77935
cyclosporin B	36.8
	31.2
	30.8	32.9333	2.73902
alternariol	14.5
	16.9
	13.7	15.0333	1.35974
alternariol-9-methyl ether	18.9
	20.3
	21.7	20.3	1.1431
deoxynivalenol	36.7
	34.5
	31.9	34.3667	1.96186
T2 triol	75.8
	71.6
	76.9	74.7667	2.28376
cyclosporin C	35.8
	30.1
	39.4	35.1	3.82884
diacetoxyscirpenol	46.5
	48
	43.9	46.1333	1.69378
3-acetyldeoxynivalenol	23.6
	28.9
	20.7	24.4	3.39509
aflatoxin B1	25.6
	23.7	24.65	0.95
aflatoxin B2	27
	29.6
	26.7	27.7667	1.30213
aflatoxin G1	39.7
	34.7
	36.8	37.0667	2.04993
aflatoxin G2	56.7
	52.3
	57	55.3333	2.14838
aflatoxin M1	78.4
	76.9
	75.6	76.9667	1.14407
α-amanitin	54.2
	58.3
	56.3	56.2667	1.67398
β-amanitin	48.9
	47.6
	42.3	46.2667	2.85463
γ-amanitin	87.5
	86.9
	84.7	86.3667	1.2037
roquefortine C	78.9
	81.5
	76.8	79.0667	1.92238
phomopsin A	32.8
	36.9
	34.8	34.8333	1.67398
verruculogen	12.6
	15.8
	19.4	15.9333	2.77769
cytochalasin A	36.9
	34.8
	38.6	36.7667	1.55421
cytochalasin C	65.8
	64.5
	62.3	64.2	1.44453
strobilurin B	59.8
	57.1
	61.2	59.3667	1.70163
antibiotic PF 1053 V	75.6
	74.8
	71.2	73.8667	1.91369
cyclosporin D	23.6
	25.4
	21.8	23.6	1.46969
cyclosporin H	36.9
	34.8
	32.1	34.6	1.96469
beauvericin	23.6
	31.5
	33.5	29.5333	4.27421
fumigaclavine A	69.8
	66.3
	60.2	65.4333	3.96681
moniliformin sodium salt	54.8
	56.3
	52.1	54.4	1.73781
stachybotrylactam	16.9
	17.5
	15.6	16.6667	0.793025
HT-2-toxin	87.5
	86.3
	83.4	85.7333	1.72111
aflatoxin M2	50.2
	54.1
	59.6	54.6333	3.85602
sterigmatocystin	23.6
	25.82
	21.3	23.5733	1.84538
territrem B	36.9
	40.2
	42.3	39.8	2.22261
citreoviridin	56.9
	54.8
	58.2	56.6333	1.40079
cyclosporin A	53.6
	51.2
	49.1	51.3	1.83848
cyclopiazonic acid	69.8
	67.5
	56.3	64.5333	5.89708
brefeldin A	23.6
	21.3
	20.9	21.9333	1.18977
HC toxin	28.9
	32.4
	31.8	31.0333	1.52825
apicidin	56.8
	52.3
	51.2	53.4333	2.42258
chaetocin	56.9
	54.8
	50.3	54	2.75318
paxilline	23.5
	26.8
	20.7	23.6667	2.4931
penitrem A	16.9
	14.5
	13.7	15.0333	1.35974
fumonisin B2	10.2
	12.8
	14.6	12.5333	1.80616
fumonisin B1	36.8
	41
	40.8	39.5333	1.93448
wortmannin	89.6
	84.5
	82.3	85.4667	3.0576
cytochalasin D	79.6
	74.5
	70.5	74.8667	3.7241
skyrin, talaromyces sp.	36.4
	32.8
	31.4	33.5333	2.10608
aflatoxicol	76.5
	72.1
	79.6	76.0667	3.07716
fusarenon X	63.4
	68.2
	60.2	63.9333	3.28769
Proliferation and mortality of THP-1 cells
Mycotoxin (1 µg/ml)	Proliferating THP-1 (%)	mean	SD	Dead THP-1 cells (%)	mean	SD		THP-1	Proliferating (%)	mean	SD	Skewness	Kurtosis	K-S test	Chi-square test
patulin	102.3			11				C2 control (ethanol)	105.3	102.875	7.3628	-0.0614014	-1.30693	0.1259	10.1473
	105.3			12					109.5						df=12
	111	106.2	3.60832	15	12.6667	1.69967			98.5						p=0,60304
mycophenolic acid	98.6			18					94.1
	102.3			17					105.4
	97.5	99.4667	2.05318	19	18	0.816497			110.3
T2 toxin	89.6			21					112.4
	87.5			23					96.3
	82.5	86.5333	2.97807	28	24	2.94392			103.4
gliotoxin	79.6			31					100.5
	72.8			30					114.5
	81.2	77.8667	3.64173	32	31	0.816497			94.5
α-zearalanol	105.2			9					90.5
	114.9			8					106.8
	110.5	110.2	3.96569	11	9.33333	1.24722			108.6
ochratoxin A	98.7			12					114.3
	102.5			11					105.6
	96.3	99.1667	2.55256	16	13	2.16025			94.1
ochratoxin B	96.3			16					92.4
	92.5			14					100.5
	89.6	92.8	2.74348	18	16	1.63299
citrinin	85.6			23
	82.3			24				THP-1	Dead (%)	mean	SD	Skewness	Kurtosis	K-S test	Chi-square test
	87.4	85.1	2.11187	21	22.6667	1.24722		C2 control (ethanol)	9	10.05	2.63581	0.420348	-0.329258	0.12579	7.82439
tenuazonic acid	63.6			36					12						df=10
	61.2			31					11						p=0,64599
	69.8	64.8667	3.62338	39	35.3333	3.29983			8
cytochalasin B	103.5			8					6
	105.8			11					13
	109.3	106.2	2.38467	8	9	1.41421			10
neosolaniol	59.5			34					9
	58.7			38					8
	51.2	56.4667	3.73839	32	34.6667	2.49444			8
zearalenone	90.6			14					11
	98.5			17					14
	92.5	93.8667	3.36683	12	14.3333	2.0548			12
fumagillin	78.9			21					13
	74.5			28					16
	72.5	75.3	2.67333	20	23	3.55903			10
cytochalasin E	89.6			19					7
	92.5			20					6
	96.3	92.8	2.74348	17	18.6667	1.24722			8
T2 tetraol	125.8			5					10
	119.6			8
	121.3	122.233	2.61576	9	7.33333	1.69967
moniliformin	96.3			10
	98.5			12
	92	95.6	2.69938	11	11	0.816497
cyclosporin B	105.9			9
	109.1			6
	100.2	105.067	3.68088	8	7.66667	1.24722
alternariol	69.8			23
	65.3			21
	60.2	65.1	3.92173	20	21.3333	1.24722
alternariol-9-methyl ether	87.5			19
	83.5			18
	81.5	84.1667	2.49444	16	17.6667	1.24722
deoxynivalenol	61.5			21
	67.8			25
	63.2	64.1667	2.66124	26	24	2.16025
T2 triol	98.6			12
	93.2			10
	95.4	95.7333	2.21711	11	11	0.816497
cyclosporin C	23.6			45
	28.2			43
	20.5	24.1	3.16333	48	45.3333	2.0548
diacetoxyscirpenol	16.6			69
	17.8			67
	19.3	17.9	1.10454	71	69	1.63299
3-acetyldeoxynivalenol	148.3			6
	136.2			5
	128.9	137.8	8.00042	7	6	0.816497
aflatoxin B1	69.8			23
	60.5			25
	65.3	65.2	3.79737	27	25	1.63299
aflatoxin B2	102.5			6
	105.8			8
	100.9	103.067	2.04015	7	7	0.816497
aflatoxin G1	75.8			15
	74.3			19
	71.9	74	1.60624	13	15.6667	2.49444
aflatoxin G2	56.9			34
	52.3			39
	51.8	53.6667	2.29541	31	34.6667	3.29983
aflatoxin M1	89.3			21
	87.5			28
	84.2	87	2.11187	26	25	2.94392
α-amanitin	96.4			13
	90.8			15
	92.5	93.2333	2.34426	14	14	0.816497
β-amanitin	85.2			19
	82.6			18
	83.9	83.9	1.06145	20	19	0.816497
γ-amanitin	74.1			28
	78.9			25
	73.5	75.5	2.41661	23	25.3333	2.0548
roquefortine C	72.6			24
	74.5			27
	79.6	75.5667	2.9556	26	25.6667	1.24722
phomopsin A	112.5			6
	102.5			9
	115.9	110.3	5.68741	11	8.66667	2.0548
verruculogen	98.6			12
	93.6			13
	90.8	94.3333	3.22628	14	13	0.816497
cytochalasin A	76.3			25
	78.9			21
	71.2	75.4667	3.19826	29	25	3.26599
cytochalasin C	45.6			38
	48.5			39
	41.9	45.3333	2.70103	41	39.3333	1.24722
strobilurin B	100.5			6
	111.3			9
	105.4	105.733	4.41538	10	8.33333	1.69967
antibiotic PF 1053 V	98.7			12
	93.6			10
	100	97.4333	2.76204	9	10.3333	1.24722
cyclosporin D	78.9			15
	75.6			17
	73	75.8333	2.41431	19	17	1.63299
cyclosporin H	102.6			6
	108.9			8
	101.5	104.333	3.2602	9	7.66667	1.24722
beauvericin	115			11
	119.6			10
	109.4	114.667	4.1708	8	9.66667	1.24722
fumigaclavine A	45.8			35
	59.6			37
	41.2	48.8667	7.8185	31	34.3333	2.49444
moniliformin sodium salt	56.9			34
	54.8			31
	51.2	54.3	2.35372	39	34.6667	3.29983
stachybotrylactam	84.5			15
	83			18
	87.5	85	1.87083	20	17.6667	2.0548
HT-2-toxin	102.5			6
	109.6			9
	110.3	107.467	3.52357	8	7.66667	1.24722
aflatoxin M2	98.6			11
	93.6			12
	97.8	96.6667	2.19292	14	12.3333	1.24722
sterigmatocystin	56.6			34
	52.3			32
	54	54.3	1.76824	29	31.6667	2.0548
territrem B	100			6
	102.5			11
	105.8	102.767	2.37534	8	8.33333	2.0548
citreoviridin	97.6			12
	91.2			11
	89.6	92.8	3.4564	10	11	0.816497
cyclosporin A	76.3			28
	74.5			23
	75.8	75.5333	0.758654	30	27	2.94392
cyclopiazonic acid	102.3			11
	106.8			10
	104	104.367	1.85532	8	9.66667	1.24722
brefeldin A	125.6			6
	121.3			8
	132.8	126.567	4.74435	5	6.33333	1.24722
HC toxin	69.8			25
	62.5			23
	65.1	65.8	3.02104	21	23	1.63299
apicidin	63.9			28
	64.1			24
	60.8	62.9333	1.5107	23	25	2.16025
chaetocin	89.6			12
	86.9			18
	84.1	86.8667	2.24549	14	14.6667	2.49444
paxilline	58.6			29
	54.2			31
	51.2	54.6667	3.03901	35	31.6667	2.49444
penitrem A	69.8			21
	64.5			25
	65.1	66.4667	2.36972	26	24	2.16025
fumonisin B2	102.6			6
	105.9			7
	109.2	105.9	2.69444	8	7	0.816497
fumonisin B1	95.6			12
	91.2			15
	93.6	93.4667	1.79877	10	12.3333	2.0548
wortmannin	75.8			18
	81.1			24
	80.3	79.0667	2.33286	21	21	2.44949
cytochalasin D	96.3			12
	91.5			15
	90.5	92.7667	2.53158	13	13.3333	1.24722
skyrin, talaromyces sp.	112.3			6
	118.3			5
	109.6	113.4	3.63593	8	6.33333	1.24722
aflatoxicol	59.6			35
	51.2			31
	54.3	55.0333	3.46827	39	35	3.26599
fusarenon X	96.3			10
	93.4			12
	92.8	94.1667	1.52825	14	12	1.63299

## Sheet: Dunnett test
	Caco-2 proliferation	Sf9-proliferation	THP-1 proliferation	THP-1 morality
Treatments:	Probabilities for post-hoc tests Error: MS intergroup = 49.673, df=149.00	Probabilities for post-hoc tests Error: MS intergroup = 13.079, df=148.00	Probabilities for post-hoc tests Error: MS intergroup = 20.527, df=149.00	Probabilities for post-hoc tests Error: MS intergroup = 5.8185, df=149.00
C2 control (ethanol)
patulin	9.24424e-06	9.16492e-06	1	0.986693
mycophenolic acid	9.24424e-06	9.16492e-06	0.999999	3.30723e-05
T2 toxin	0.00763793	9.16492e-06	1.14334e-05	9.24424e-06
gliotoxin	9.24424e-06	9.16492e-06	9.24424e-06	9.24424e-06
α-zearalanol	9.24424e-06	1.01898e-05	0.425209	1
ochratoxin A	9.24424e-06	9.16492e-06	0.999991	0.928013
ochratoxin B	9.61865e-06	9.16492e-06	0.0275192	0.00674761
citrinin	9.24424e-06	9.16492e-06	9.41445e-06	9.24425e-06
tenuazonic acid	9.24818e-06	9.16492e-06	9.24424e-06	9.24424e-06
cytochalasin B	9.24424e-06	9.16492e-06	1	1
neosolaniol	9.24424e-06	9.16492e-06	9.24424e-06	9.24424e-06
zearalenone	9.24424e-06	0.00425114	0.0931445	0.239047
fumagillin	9.24424e-06	9.17806e-06	9.24424e-06	9.24424e-06
cytochalasin E	9.24424e-06	9.16492e-06	0.0275192	1.21189e-05
T2 tetraol	9.24424e-06	9.16492e-06	9.25312e-06	0.976036
moniliformin	0.038386	9.16492e-06	0.44039	1
cyclosporin B	0.986849	9.16492e-06	1	0.997612
alternariol	1	9.16492e-06	9.24424e-06	9.24449e-06
alternariol-9-methyl ether	9.24424e-06	9.16492e-06	9.27457e-06	7.5155e-05
deoxynivalenol	9.24427e-06	9.16492e-06	9.24424e-06	9.24424e-06
T2 triol	0.00404161	9.16492e-06	0.481938	1
cyclosporin C	9.24424e-06	9.16492e-06	9.24424e-06	9.24424e-06
diacetoxyscirpenol	1	9.16492e-06	9.24424e-06	9.24424e-06
3-acetyldeoxynivalenol	9.24425e-06	9.16492e-06	9.24424e-06	0.34455
aflatoxin B1	9.24424e-06	9.16492e-06	9.24424e-06	9.24424e-06
aflatoxin B2	0.000856078	9.16492e-06	1	0.895383
aflatoxin G1	9.24425e-06	9.16492e-06	9.24424e-06	0.015257
aflatoxin G2	9.24424e-06	9.16492e-06	9.24424e-06	9.24424e-06
aflatoxin M1	1.19228e-05	9.16492e-06	1.41402e-05	9.24424e-06
α-amanitin	9.24424e-06	9.16492e-06	0.0460279	0.397269
ß-amanitin	9.24424e-06	9.16492e-06	9.26261e-06	1.0206e-05
γ-amanitin	0.085356	9.41321e-06	9.24424e-06	9.24424e-06
roquefortine C	9.24424e-06	9.16492e-06	9.24424e-06	9.24424e-06
phomopsin A	9.24431e-06	9.16492e-06	0.395596	1
verruculogen	9.24424e-06	9.16492e-06	0.150287	0.928013
cytochalasin A	0.214055	9.16492e-06	9.24424e-06	9.24424e-06
cytochalasin C	9.24457e-06	9.16492e-06	9.24424e-06	9.24424e-06
strobilurin B	9.24424e-06	9.16492e-06	1	1
antibiotic PF 1053 V	9.24424e-06	9.16492e-06	0.9422	1
cyclosporin D	9.27827e-06	9.16492e-06	9.24424e-06	0.000471735
cyclosporin H	9.24424e-06	9.16492e-06	1	0.997612
beauvericin	9.24424e-06	9.16492e-06	0.00290908	1
fumigaclavine A	9.73429e-06	9.16492e-06	9.24424e-06	9.24424e-06
moniliformin sodium salt	0.0424484	9.16492e-06	9.24424e-06	9.24424e-06
stachybotrylactam	9.24424e-06	9.16492e-06	9.38605e-06	7.5155e-05
HT-2-toxin	9.24424e-06	9.22299e-06	0.99605	0.997612
aflatoxin M2	1	9.16492e-06	0.779201	0.999043
sterigmatocystin	9.24424e-06	9.16492e-06	9.24424e-06	9.24424e-06
territrem B	1.06112e-05	9.16492e-06	1	1
citreoviridin	9.24424e-06	9.16492e-06	0.0275192	1
cyclosporin A	0.000428942	9.16492e-06	9.24424e-06	9.24424e-06
cyclopiazonic acid	9.24424e-06	9.16492e-06	1	1
brefeldin A	9.24424e-06	9.16492e-06	9.24425e-06	0.533628
HC toxin	9.24424e-06	9.16492e-06	9.24424e-06	9.24424e-06
apicidin	9.24424e-06	9.16492e-06	9.24424e-06	9.24424e-06
chaetocin	9.24424e-06	9.16492e-06	1.31399e-05	0.132069
paxilline	9.31677e-06	9.16492e-06	9.24424e-06	9.24424e-06
penitrem A	9.24424e-06	9.16492e-06	9.24424e-06	9.24424e-06
fumonisin B2	9.24424e-06	9.16492e-06	1	0.895383
fumonisin B1	9.24424e-06	9.16492e-06	0.0600876	0.999043
wortmannin	9.24424e-06	9.19611e-06	9.24425e-06	9.2451e-06
cytochalasin D	9.68097e-06	9.16492e-06	0.0264256	0.790835
skyrin, talaromyces sp.	9.24424e-06	9.16492e-06	0.0157431	0.533628
aflatoxicol	9.24424e-06	9.16492e-06	9.24424e-06	9.24424e-06
fusarenon X	9.24428e-06	9.16492e-06	0.127237	0.999994
